# Supplementary material for: Postacute Sequelae of COVID-19 in Pediatric Patients Within the United States: A Scoping Review
Source: Am J Med Open. 2024 Sep 26;12:100078. doi: 10.1016/j.ajmo.2024.100078 (PMC11617896; doi:10.1016/j.ajmo.2024.100078)
Supplement: Supplementary file 3 [file mmc3.xlsx]

## Sheet: Study characteristics
Study ID	Overall Bias Assessment Score	Number of patients with PASC	Aim of study	Study design	PASC Symptoms Experienced	Duration of PASC symptoms	Diagnostics	Interventions	Past Medical History	Patient Acute COVID symptoms
Younger 2022	N/A	1	Case study of teen with PASC manifesting as progressive post-infectious central, peripheral, and ANS sxs	Case report	Progressive burning pain, limb weakness, slurred speech, impaired cognition, stocking sensory loss to vibration, cold temperature and pin prick, areflexia; delium	> 15 months	EDX showed mixed chronic distal demyelinating and axonal changes; blood pressure and heart rate diagnostic of orthostatic intolerance; PET/MRI showed hypometabolism of bilateral anterior and mesial temporal, superior parietal, and lateral occipital lobes, anterior cingulate cortices, and the cerebellar hemispheres (Volumetric analysis suggested left hippocampal and temporal hippocampal volumes to…	From October 2020 to February 2021, she received 2 g/kg/month of intravenous immune globulin (IVIg) therapy with overall initial clinical improvement	none	loss of taste, and excessive fatigue (march 2020 diagnosis)
Walsh-Messinger 2021	High	22	Investigates the prevalence and features of post-COVID syndrome in a sample of university students with mild to moderate acute illness severity	Cross sectional study	impaired concentration (~60%), headaches (~60%), rhinitis (~50%), impaired sleep (~50%), dyspnea ~50%, brain fog ~50%, appetite loss, fatigue, chest pain, cough, myalgia, diarrhea, olfacotry impairment, LAD, gustatory impairment, constipation, fever, tachycardia, pharyngitis, rash, HTN , hypoxemia	more than 50 days later	None described	N/A	36% w/ allergic rhinitis; 1 person with HTN, 1w/ IBS, 1 w/ endometriosis and fibromyalgia; 3 with asthma	PASC group: 36% mild, 59% moderate, 4.5% severe; Recovered group: 76% mild; Mild symptoms included chest pain, fatigue, fever, olfactory impairment, fever, headaches, diarrhea, congestion, sore throat, gustatory impairment
Verma 2021	N/A	N/A	Editorial about Long COVID in kids and potential effects it can have on children vs adults.	United States	Not described	N/A	N/A	N/A	N/A
Thallapureddy 2022	N/A	5 (described in Lindan et al 2021)	Systematic review of pediatric Long COVID	United States-- among other countries	Encephalopathy, gait impairment, headache, neck pain, cerebellar ataxia, muscle weakness, stupor, pyramidal signs, visual hallucinations, meningismus, AMS, 4 limb motor/bladder dysfunction, ophthalmoplegia, flaccid paralysis, ptosis, hypotonia, seizures	N/A	MRI	N/A	N/A	19.2% asymptomatic; fever, and upper respiratory symptoms with/without gastro-intestinal symptoms, sore throat, shortness of breath, headache
Simmons 2022	N/A	3	Highlight the importance of awareness of the neurological sequelae of novel coronavirus infection in children and adolescents.	Case series	Headaches—both bifrontal and bitemporal with without radiation and/or pounding; neck tightness; photophobia; daily headaches; dizziness; blurred vision; appetite loss	-7+months -8 months -5-14 monts	Not described	Non-pharmacologic: sleep hygiene, adequate water intake, limiting screen time, limiting caffeine; Acupuncture, chiropractic medicine, and massage therapy were ineffective in improving symptoms. Pharmacologic: Combination of acetaminophen, aspirin, and caffeine or ibuprofen, Triptans for migraine rescue; Verapamil tried and ineffective in 1 patient.	Depression; dull constant frontal headache of 4/10 severity after a concussion with no associated episodic syndromes, which lasted approximately six months (this was 1 yr before COVID)	Seven days of headache, extremity numbness, fatigue, and neck pain, congestion, anosmia, rhinorrhea, appetite loss
Roesler 2022	N/A	N/A	Editoiral describing how school nurses should be involved with Long COVID in children	Text and opinion	N/A	N/A	Not described	None	None	N/A
Rao 2021 (preprint)	Moderate	N/A	What are the incidence and clinical features of post-acute sequelae of SARS-CoV-2 infection (PASC) in children?	Cohort study	Change of smell or taste, loss of smell, hair loss, chest pain, abnormal LFTs, fatigue, malaise, fever and chills, cardio respiratory symptoms, diarrhea, myocarditis, ARDS, disorders of teeth/gingiva, other/ill defined heart disease, fluid and electrolyte disturbances , anxiety, headaches, vertigo paresthesias, memory loss and brain fog, shortness of breath	28-179 days	N/A	N/A	obesity	most with mild illness, some with hospitalization (~1-2% admitted to ICU)
Rao 2022	Moderate	N/A	What are the incidence and clinical features of post-acute sequelae of SARS-CoV-2 infection (PASC) in children?	Cohort study	Change of smell or taste, loss of smell, hair loss, chest pain, abnormal LFTs, fatigue, malaise, fever and chills, cardio respiratory symptoms, diarrhea, myocarditis, ARDS, disorders of teeth/gingiva, other/ill defined heart disease, fluid and electrolyte disturbances , anxiety, headaches, vertigo paresthesias, memory loss and brain fog, shortness of breath	28-179 days	N/A	N/A	Comorbid complex disease	most with mild illness, some with hospitalization (~1-2% admitted to ICU)
Palacios 2022	High	66	To describe long‚ term subjective and objective pulmonary abnormalities after SARS-CoV-2 infection in pediatric populations	Cohort study	Chest pain (61%), cough (30.5%), dyspnea (51.2%), sob during exercise (90.2%)	N/A	6-minute walk test with Borg rating of perceived exertion, chest x-ray, pre and postbronchodilator spirometry, plethysmography, and diffusion capacity of lung for carbon monoxide (DLCO) testing, laryngoscopy	43% of individuals were prescribed an inhaled corticosteroid or inhaled corticosteroid/long acting beta agonist combination and noted 30.8% w/ bronchodialator response; 13% of individuals were diagnosed with paradoxical vocalfold motion disorder (PVFMD) in conjunction with ENT and were treated with speech therapy	29%(n = 24)asthma, with the majority (75.0%, n = 18) characterized as 75% mild intermittent, 20.8% mild persistent, 4.2% moderate persistent; 20.7% obese; 27% anxiety; 80.5% competitive athlete	most common: cough and shortness of breath; fever 50; anosmia 47.6%; upper respiraotyr infection 58%; headache 52%
Nevid 2021	N/A	3	Describes three cases of adolescents who had dyspnea noted months after COVID-19 infection	Case series	dyspnea on exertion; case 3 w/ dyspnea at rest and exertion	"months"	Impulse oscillometry, exercise laryngoscopy, pulmonary function testing	budesonide-formoterol twice daily and albuterol prior to exercise with significant clinical improvement; fluticasone-propionate and salmeterol twice daily	N/A	N/A
Morrow 2021	High	8	To describe a cohort of patients with PASC as well as the development of this institution's PASC clinic	Cohort study	Fatigue, muscle weakness, dizziness, headaches, brain fog, non-epileptic seizures (in pt without seizure disorder), panic attacks, abnormal movements, trouble breathing, pain, deconditioning, abdominal pain, facial flushing, rashes/hives, sore throat, swollen glands, diarrhea, chest pain, school concerns, cognitive difficulties, dizziness/lightheadedness, chest pain/pressure/tightness, palpitatio…	N/A	10 min standing tolerance test, PedsQL (for quality of life assessment), electrocardiogram, chest radiograph, echocardiogram, cardiac enzymes, Holter monitor, cardiac stress test, pulmonary function test, and peak flow meter, neuropsychiatric testing	Physical therapy, social worker meeting for coping skills and support, psychologist assessment and intervention (ie brief CBT, or other therapeutic techniques), neuropsychiatric assessment and possible intervention, bronchodialator helped 1 pt w/ persistent pulmonary symptoms, graded exercise therapy, sleep hygiene, CBT for fatigue	Type 1 diabetes, speech delay, anxiety, asthma, seasonal allergies, dyslexia, Eosinophilic esophagitis, vitilito, sensory processing disorder, malabsorpiton, scoliosis, migraine, concussions, sensory integration disorder, ADHD/ADD concerns prior to COVID; 6/8 with mood and/or anxiety concerns prior to covid, 3/8 with neurodevelopmental concerns	1 pt hospitalized for MISC; rest with mild initial illness
Malone 2022	N/A	N/A	Develop consensus guidelines for assessment and management of PASC in Children and adolescents.	Consensus guideline	N/A	N/A	Extensive and thorough description of work-up going through each organ system.	Interventions based on organ system involved.	N/A	N/A
Maddux 2022	High	80 (32 from acute COVID, 48 from MISC)	To characterize in the US children hospitalized with acute severe COVID-19 or MIS-C 2 or more months after hospital admission, and identify factors associated with ongoing symptoms or activity impairment	Cohort study	Fatigue or weakness, shortness of breath, cough, headache, myalgia, fever, loss of smell, diarrhea, sore throat, loss of taste, vomiting	about 2 months	N/A	not explicititely described although speculate that vaccination may help since vaccinated children had less severe acute illness	39% obsese in acute COVID, 50% obese MISC; asthma in MISC	All patients in this study were hospitalized; Patients with persistent MISC symptoms had longer initial hospital stays
LeftinDobkin 2021 (poster abstract and then full paper from Pediatric Pulmonology)	High	29	to describe baseline health data and respiratory findings in a cohort of pediatric patients experiencing prolonged symptoms following acute COVID-19 infection	Cohort study	96.6% w/ persistent dyspnea an/or exertional dyspnea, 51.7% with chronic cough, 48.3% w/ exercise intolerance, 13.8% w fatigue, 1 pt with ongoing oxygen requirement	N/A	spirometry, plethysmography, diffusion studies, and six- walk tests (6MWT), pulse oximetry	improvement following bronchodilator administration was observed in 38.1% of the 21 subjects who underwent post bronchodilator testing ( four of whom had known underlying asthma and four of whom did not)	Overweight (24.1%; body mass index [BMI] between 85th and 95th percentile) or obese (37.9%; BMI >95th percentile). Baseline atopy, defined as presence of asthma, eczema, and/or allergic rhinitis, was present in 65.5% of subjects.	fever (69%), cough (55.2%), dyspnea (48.3%), ageusia/anosmia (41.4%) and myalgia (37.9%);four patients (13.8%) required hospitalization during initial illness; 1 additional pt with MIS-C; duration of illness was 13.4 +/- 11 days
Khan 2022	Moderate	3	To study the incidence, demographics, clinical characteristics, management, and outcomes of pediatric SARS-CoV-2-associated diagnoses.	Cohort study	myalgia, fatigue, and brain fog	6 weeks at least	N/A	patients were treated symptomatically with academic accommodations at school	N/A	67% symptomatic -fever, skin rash, URI sxs, GI sxs, LRI, arthralgias, extremity swelling, conjunctivitis, encephalopathy, oral mucosa involvement
Hanson 2022	N/A	N/A	What are the extent and nature of the most common long COVID symptoms by country in 2020 and 2021?	meta-analysis and systematic review	fatigue, cognitive problems, shortness of breath, memory problems, fatigue, dyspnea s	ranged up to 12 months	N/A	N/A	N/A	mild illness			risk of LC at 3 months for pediatric cases 2.73 % (vs 4.76 %in adults)				mild infection
Hazan 2022	High	10	The aim of this study is to identify markers for severe acute disease and chronic long-term complications of COVID-19 in a hospitalized pediatric population	Cohort study	12% of the symptomatic patients had chronic respiratory complications (persistent tachypnea, persistent hypoxemia, and/or chronic ground glass opacities in chest CT); non-respiratory symptoms (13%): recurrent leg pain w/ erythema, Guillain Barre, adrenal insufficiency, MIS-C	N/A	symptomatic patients who had radiologic follow up, 16.7% were found to have chronic chest radiograph abnormalities (chronic atelectesis, chronic opacities c/w scarring)	Oxygen for hypoxemic patients	pulmonary co-morbidity (associated with increased risk for chronic disease), obesity	All patients in this article were hospitalized; 66% symptomatic COVID (rest were there for things like surgery or trauma); 31% were admitted to PICU
Haelle 2021	N/A	N/A	Describe prevalence of Long COVID in children	Description of a study	Respiratory symptoms in 2% of cases, systemic (such as fatigue and fever) in 2% of cases, neurologic (such as headache, seizures, and continued loss of taste or smell) in 1% of cases, and psychological (such as new-onset depression and anxiety) in 1% of cases; children who presented to the ED with at least seven symptoms were four times more likely to have long-term symptoms than those who presen…	N/A	N/A	N/A	N/A	both severe and asymptomatic were included
Gupta 2022	N/A	373 w/ neuro involvement; 1 w. memory dificulties and agitation; 306 w/ difficulty concentrationg, 234 w/ memory problems, 204 w/ every day task challenges, 410 with fatigue	To review the empirical evidence regarding neuropsychaitric illness (Long COVID) in children and adolescents post-severe acute respiratory coronavirus infection	Systematic review	33% of pts in US based study with neurologic or psychiatric symptoms (including: OCD symptoms, emotional lability, facial motor tics, guttural tics, aggressiveness, irritability, inattentiveness, inappetence and lack of attention); prolonged HAs, difficulty concentrating, brain fog, memory loss; GBS, encephalopathy, demyelination of CNS, stroke, and acute fulminant edema	6 months for some	N/A	N/A	N/A	some with severe COVID-19 disease
Fashina 2022 (poster abstract extracted from COVIDENCE, J. PIDS paper 2023 publication also added)	High	37	Explore the clinical spectrum and out-comes of children and adolescents diagnosed with PASC within a large healthcare system	Cross sectional study	fatigue, dyspnea, HAs, anosmia, chest pain, dizziness/lightheadedness, brain fog, sleep disturbance, loss of appetite, recurrent fever, abd pain, palpitations, myalgias	N/A	N/A	N/A	atopy (32%), asthma (22%), obesity (12%); 28% w/ no past medical history	88% w/ mild illness, 12% w/hospitalization
Ebell 2022	High	14	To determine the prevalence of previous infection, risk factors for infection, and the prevalence of persistent symptoms following infection among university students	Cross sectional study	fatigue, exertional dyspnea, MSK pain, brain fog, anxiety	surveyed patinets up to 2 months	N/A	N/A	N/A	fever, cough, dyspnea, fatigue
Drogalis-Kim 2022	High	9	To highlight the phenomenon of dysautonomia after acute SARS-CoV-2 infection and its response to therapy	Case series	daily dizziness, lightheadedness, unsteadiness with positional changes, fatigue, headaches, difficulty concentrating, dyspnea on exertion, nausea/vomiting/depressed appetite, anxiety		Orthostatic hypotension testing (Active Standing Test), EKG (all normal), cardiac monitor, cardio-pulm exercise testing, +/- laboratory testing	Non-pharmacologic therapy: 1. 2.5-3L of water per day 2. 8-10g sodium per day 3. compression garments 4. improved sleep hygiene 5. daily aerobic exercise regimen (can start with recumbent or semi-recumbent if extremely symptomatic 6. lower extremity strengthening exercises; Pharmacologic therapy: for POTS: fludrocortisone, atenolol, midodrine; Other: CBT for orthostatic intolerance , acupuncture	3 pts w with past medical history of anxiety; 1 with occasional dizziness prior to COVID, 1 with asthma	All experienced mild acute symptoms; 6 w/ fever, 5 with URI sxs, 1 w/ GI sxs, 5 w/ anosmia or anguesia
Brackel 2022	N/A	431	To assess the currently available pediatric international long-COVID care programs and explore the characteristics of their patient cohorts	Cohort study	fatigue, headaches, concentration difficulties, dyspnea and sleep disturbances. 5-37% of patients had severe limitations in daily life	some patients suffered from complaints for more than twelve weeks	N/A	N/A	most commonly atopic syndrome, asthma and prematurity	Most patients (90-100%) suffered from asymptomatic or mild acute COVID-19
Bhargava 2021	High	64	Characterize symptoms onset, symptoms, and duration of symptoms in pediatric PASC from NJ clinic	Cohort study	55.6% experienced fatigue, 50% experienced shortness of breath or cough, 50% experienced brain fog, 33% chest pain and 44.4% experienced anxiety and/or depression	at least 4 weeks	N/A	N/A	N/A	N/A
Barmherzig 2021	N/A	17	Describe headaches in pediatric patients following COVID-19	Case series	Moderate to severe daily headaches(frontal or holocephalic- 94% (16/17), fatigue, decreased exercise tolerance, myalgias, cognitive complaints, dizziness, altered smell, emotional changes, poor sleep, and GI symptoms	up to 6 months	Neuroimaging following infection (n = 4), all had normal studies or chronic findings unrelated to COVID-19.	All patients tried anti-inflammatory drugs (NSAIDs) without benefit. Other treatments offered following initial presentation included oral steroids (n = 3), peripheral nerve blocks (n = 3), and Emergency Room or inpatient migraine treatments such as intravenous ketorolac,metoclopramide and methylprednisolone (n = 5). Nerve blocks were not associated with meaningful benefit in all three patients w…	Background history of episodic headaches preceding COVID infection was present in 83.3% (15/17) of included patients	Headache
Chou 2022	High	N/A	Assess whether SARS-CoV-2 is an asthma trigger resulting in poor asthma control	Cross sectional study	asthma symptoms	N/A	N/A	N/A	Asthma	N/A
Rao 2024	N/A	N/A	To identify diagnosed symptoms, health conditions and medications in children with PASC.	Cohort study	loss of taste or smell, myocarditis, chest pain, hair loss, abnormal liver enzymes, skin rashes, fatigue, maliase, fever and chills, GI issues, disorders of teeth or gingiva, anxiety	N/A	N/A	N/A	N/A	N/A
Enner 2022	Moderate	47-- all with MISC related PASC	describe long term sequelae of MISC	Cohort study	neurologic symptoms, psychiatric symptoms, sleep disturbances,	N/A	N/A	N/A	N/A	all hospitalized for MIS-C
Messiah 2022	High	111 (11 from MISC Cohort and 110 from non-MISC Cohort)	Comparison of Long-Term Complications of COVID-19 Illness among a Diverse Sample of Children by MIS-C Status	Cross sectional study	Neurologic symptoms, seizure, headaches, attention difficulty, sleep symptoms, mood/ behavioral changes	N/A	N/A	N/A	N/A	84% of patients were hospitalized with acute COVID-19 illness
Per Reviewers--
Delagu et al 2024		56	Describe autonomic dysfunction in pediatric PASC patients	case control	pediatric patients with long COVID had significant changes in HRV variables compared to healthy controls: significantly lower r-MSSD (root mean square of successive RR interval differences, 47.4 ± 16.9 versus 60.4 ± 29.1, p = 0.02), significant higher values VLF (very low frequency, 2077.8 ± 1023.3 versus 494.3 ± 1015.5 ms, p = 0.000), LF (low frequency, 1340.3 ± 635.6 versus 354.6 ± 816.8 ms, p …		important because it describes Holter EKG monitoring and echos done to all pedi patients in their cohort. Found abnormalities
Baldi et al 2024		61	Describes cardiopulomonary exercise testing in pedi PASC patients	case control	Children with LC have a reduced VO2 peak (Oxygen uptake at peak of exercise), abnormal cardiovascular efficiency (VO2/HR% pred), pathological VE/VCO slope (indicative of the possible presence of ventilatory inefficiency/pulmonary vascular commitment if higher than 30), and abnormally reduced slope of VO2 work (indicative of muscle deconditioning).		LC patients who presented mostly cardiorespiratory symptoms had a corresponding pattern of functional limitation at CPET characterized by signs of cardiogenic inefficiency and possible pulmonary vascular involvement; on the other hand, those who mostly presented asthenia (100%) and musculoskeletal symptoms (86%) presented a corresponding CPET pattern suggestive of signs of muscle deconditioning a…
Buonsenso et al 2022		51			some children with Long COVID show an abnormal switch from innate to adaptive immune responses, documented by the low representation of effector T cells and of IgD- B cells.

## Sheet: Graph with reviewer additions
Study ID	Overall Bias Assessment Score	Number of patients with PASC	Aim of study	Study design	PASC Symptoms Experienced	Duration of PASC symptoms	Diagnostics	Interventions	Past Medical History	Patient Acute COVID symptoms
Younger 2022	N/A	1	Case study of teen with PASC manifesting as progressive post-infectious central, peripheral, and ANS sxs	Case report	Progressive burning pain, limb weakness, slurred speech, impaired cognition, stocking sensory loss to vibration, cold temperature and pin prick, areflexia; delium	> 15 months	EDX showed mixed chronic distal demyelinating and axonal changes; blood pressure and heart rate diagnostic of orthostatic intolerance; PET/MRI showed hypometabolism of bilateral anterior and mesial temporal, superior parietal, and lateral occipital lobes, anterior cingulate cortices, and the cerebellar hemispheres (Volumetric analysis suggested left hippocampal and temporal hippocampal volumes to…	From October 2020 to February 2021, she received 2 g/kg/month of intravenous immune globulin (IVIg) therapy with overall initial clinical improvement	none	loss of taste, and excessive fatigue (march 2020 diagnosis)
Walsh-Messinger 2021	High	22	Investigates the prevalence and features of post-COVID syndrome in a sample of university students with mild to moderate acute illness severity	Cross sectional study	impaired concentration (~60%), headaches (~60%), rhinitis (~50%), impaired sleep (~50%), dyspnea ~50%, brain fog ~50%, appetite loss, fatigue, chest pain, cough, myalgia, diarrhea, olfacotry impairment, LAD, gustatory impairment, constipation, fever, tachycardia, pharyngitis, rash, HTN , hypoxemia	more than 50 days later	None described	N/A	36% w/ allergic rhinitis; 1 person with HTN, 1w/ IBS, 1 w/ endometriosis and fibromyalgia; 3 with asthma	PASC group: 36% mild, 59% moderate, 4.5% severe; Recovered group: 76% mild; Mild symptoms included chest pain, fatigue, fever, olfactory impairment, fever, headaches, diarrhea, congestion, sore throat, gustatory impairment
Verma 2021	N/A	N/A	Editorial about Long COVID in kids and potential effects it can have on children vs adults.	United States	Not described	N/A	N/A	N/A	N/A
Thallapureddy 2022	N/A	5 (described in Lindan et al 2021)	Systematic review of pediatric Long COVID	United States-- among other countries	Encephalopathy, gait impairment, headache, neck pain, cerebellar ataxia, muscle weakness, stupor, pyramidal signs, visual hallucinations, meningismus, AMS, 4 limb motor/bladder dysfunction, ophthalmoplegia, flaccid paralysis, ptosis, hypotonia, seizures	N/A	MRI	N/A	N/A	19.2% asymptomatic; fever, and upper respiratory symptoms with/without gastro-intestinal symptoms, sore throat, shortness of breath, headache
Simmons 2022	N/A	3	Highlight the importance of awareness of the neurological sequelae of novel coronavirus infection in children and adolescents.	Case series	Headaches—both bifrontal and bitemporal with without radiation and/or pounding; neck tightness; photophobia; daily headaches; dizziness; blurred vision; appetite loss	-7+months -8 months -5-14 monts	Not described	Non-pharmacologic: sleep hygiene, adequate water intake, limiting screen time, limiting caffeine; Acupuncture, chiropractic medicine, and massage therapy were ineffective in improving symptoms. Pharmacologic: Combination of acetaminophen, aspirin, and caffeine or ibuprofen, Triptans for migraine rescue; Verapamil tried and ineffective in 1 patient.	Depression; dull constant frontal headache of 4/10 severity after a concussion with no associated episodic syndromes, which lasted approximately six months (this was 1 yr before COVID)	Seven days of headache, extremity numbness, fatigue, and neck pain, congestion, anosmia, rhinorrhea, appetite loss
Roesler 2022	N/A	N/A	Editoiral describing how school nurses should be involved with Long COVID in children	Text and opinion	N/A	N/A	Not described	None	None	N/A
Rao 2021 (preprint)	Moderate	N/A	What are the incidence and clinical features of post-acute sequelae of SARS-CoV-2 infection (PASC) in children?	Cohort study	Change of smell or taste, loss of smell, hair loss, chest pain, abnormal LFTs, fatigue, malaise, fever and chills, cardio respiratory symptoms, diarrhea, myocarditis, ARDS, disorders of teeth/gingiva, other/ill defined heart disease, fluid and electrolyte disturbances , anxiety, headaches, vertigo paresthesias, memory loss and brain fog, shortness of breath	28-179 days	N/A	N/A	obesity	most with mild illness, some with hospitalization (~1-2% admitted to ICU)
Rao 2022	Moderate	N/A	What are the incidence and clinical features of post-acute sequelae of SARS-CoV-2 infection (PASC) in children?	Cohort study	Change of smell or taste, loss of smell, hair loss, chest pain, abnormal LFTs, fatigue, malaise, fever and chills, cardio respiratory symptoms, diarrhea, myocarditis, ARDS, disorders of teeth/gingiva, other/ill defined heart disease, fluid and electrolyte disturbances , anxiety, headaches, vertigo paresthesias, memory loss and brain fog, shortness of breath	28-179 days	N/A	N/A	Comorbid complex disease	most with mild illness, some with hospitalization (~1-2% admitted to ICU)
Palacios 2022	High	66	To describe long‚ term subjective and objective pulmonary abnormalities after SARS-CoV-2 infection in pediatric populations	Cohort study	Chest pain (61%), cough (30.5%), dyspnea (51.2%), sob during exercise (90.2%)	N/A	6-minute walk test with Borg rating of perceived exertion, chest x-ray, pre and postbronchodilator spirometry, plethysmography, and diffusion capacity of lung for carbon monoxide (DLCO) testing, laryngoscopy	43% of individuals were prescribed an inhaled corticosteroid or inhaled corticosteroid/long acting beta agonist combination and noted 30.8% w/ bronchodialator response; 13% of individuals were diagnosed with paradoxical vocalfold motion disorder (PVFMD) in conjunction with ENT and were treated with speech therapy	29%(n = 24)asthma, with the majority (75.0%, n = 18) characterized as 75% mild intermittent, 20.8% mild persistent, 4.2% moderate persistent; 20.7% obese; 27% anxiety; 80.5% competitive athlete	most common: cough and shortness of breath; fever 50; anosmia 47.6%; upper respiraotyr infection 58%; headache 52%
Nevid 2021	N/A	3	Describes three cases of adolescents who had dyspnea noted months after COVID-19 infection	Case series	dyspnea on exertion; case 3 w/ dyspnea at rest and exertion	"months"	Impulse oscillometry, exercise laryngoscopy, pulmonary function testing	budesonide-formoterol twice daily and albuterol prior to exercise with significant clinical improvement; fluticasone-propionate and salmeterol twice daily	N/A	N/A
Morrow 2021	High	8	To describe a cohort of patients with PASC as well as the development of this institution's PASC clinic	Cohort study	Fatigue, muscle weakness, dizziness, headaches, brain fog, non-epileptic seizures (in pt without seizure disorder), panic attacks, abnormal movements, trouble breathing, pain, deconditioning, abdominal pain, facial flushing, rashes/hives, sore throat, swollen glands, diarrhea, chest pain, school concerns, cognitive difficulties, dizziness/lightheadedness, chest pain/pressure/tightness, palpitatio…	N/A	10 min standing tolerance test, PedsQL (for quality of life assessment), electrocardiogram, chest radiograph, echocardiogram, cardiac enzymes, Holter monitor, cardiac stress test, pulmonary function test, and peak flow meter, neuropsychiatric testing	Physical therapy, social worker meeting for coping skills and support, psychologist assessment and intervention (ie brief CBT, or other therapeutic techniques), neuropsychiatric assessment and possible intervention, bronchodialator helped 1 pt w/ persistent pulmonary symptoms, graded exercise therapy, sleep hygiene, CBT for fatigue	Type 1 diabetes, speech delay, anxiety, asthma, seasonal allergies, dyslexia, Eosinophilic esophagitis, vitilito, sensory processing disorder, malabsorpiton, scoliosis, migraine, concussions, sensory integration disorder, ADHD/ADD concerns prior to COVID; 6/8 with mood and/or anxiety concerns prior to covid, 3/8 with neurodevelopmental concerns	1 pt hospitalized for MISC; rest with mild initial illness
Malone 2022	N/A	N/A	Develop consensus guidelines for assessment and management of PASC in Children and adolescents.	Consensus guideline	N/A	N/A	Extensive and thorough description of work-up going through each organ system.	Interventions based on organ system involved.	N/A	N/A
Maddux 2022	High	80 (32 from acute COVID, 48 from MISC)	To characterize in the US children hospitalized with acute severe COVID-19 or MIS-C 2 or more months after hospital admission, and identify factors associated with ongoing symptoms or activity impairment	Cohort study	Fatigue or weakness, shortness of breath, cough, headache, myalgia, fever, loss of smell, diarrhea, sore throat, loss of taste, vomiting	about 2 months	N/A	not explicititely described although speculate that vaccination may help since vaccinated children had less severe acute illness	39% obsese in acute COVID, 50% obese MISC; asthma in MISC	All patients in this study were hospitalized; Patients with persistent MISC symptoms had longer initial hospital stays
LeftinDobkin 2021 (poster abstract and then full paper from Pediatric Pulmonology)	High	29	to describe baseline health data and respiratory findings in a cohort of pediatric patients experiencing prolonged symptoms following acute COVID-19 infection	Cohort study	96.6% w/ persistent dyspnea an/or exertional dyspnea, 51.7% with chronic cough, 48.3% w/ exercise intolerance, 13.8% w fatigue, 1 pt with ongoing oxygen requirement	N/A	spirometry, plethysmography, diffusion studies, and six- walk tests (6MWT), pulse oximetry	improvement following bronchodilator administration was observed in 38.1% of the 21 subjects who underwent post bronchodilator testing ( four of whom had known underlying asthma and four of whom did not)	Overweight (24.1%; body mass index [BMI] between 85th and 95th percentile) or obese (37.9%; BMI >95th percentile). Baseline atopy, defined as presence of asthma, eczema, and/or allergic rhinitis, was present in 65.5% of subjects.	fever (69%), cough (55.2%), dyspnea (48.3%), ageusia/anosmia (41.4%) and myalgia (37.9%);four patients (13.8%) required hospitalization during initial illness; 1 additional pt with MIS-C; duration of illness was 13.4 +/- 11 days
Khan 2022	Moderate	3	To study the incidence, demographics, clinical characteristics, management, and outcomes of pediatric SARS-CoV-2-associated diagnoses.	Cohort study	myalgia, fatigue, and brain fog	6 weeks at least	N/A	patients were treated symptomatically with academic accommodations at school	N/A	67% symptomatic -fever, skin rash, URI sxs, GI sxs, LRI, arthralgias, extremity swelling, conjunctivitis, encephalopathy, oral mucosa involvement
Hanson 2022	N/A	N/A	What are the extent and nature of the most common long COVID symptoms by country in 2020 and 2021?	meta-analysis and systematic review	fatigue, cognitive problems, shortness of breath, memory problems, fatigue, dyspnea s	ranged up to 12 months	N/A	N/A	N/A	mild illness
Hazan 2022	High	10	The aim of this study is to identify markers for severe acute disease and chronic long-term complications of COVID-19 in a hospitalized pediatric population	Cohort study	12% of the symptomatic patients had chronic respiratory complications (persistent tachypnea, persistent hypoxemia, and/or chronic ground glass opacities in chest CT); non-respiratory symptoms (13%): recurrent leg pain w/ erythema, Guillain Barre, adrenal insufficiency, MIS-C	N/A	symptomatic patients who had radiologic follow up, 16.7% were found to have chronic chest radiograph abnormalities (chronic atelectesis, chronic opacities c/w scarring)	Oxygen for hypoxemic patients	pulmonary co-morbidity (associated with increased risk for chronic disease), obesity	All patients in this article were hospitalized; 66% symptomatic COVID (rest were there for things like surgery or trauma); 31% were admitted to PICU
Haelle 2021	N/A	N/A	Describe prevalence of Long COVID in children	Description of a study	Respiratory symptoms in 2% of cases, systemic (such as fatigue and fever) in 2% of cases, neurologic (such as headache, seizures, and continued loss of taste or smell) in 1% of cases, and psychological (such as new-onset depression and anxiety) in 1% of cases; children who presented to the ED with at least seven symptoms were four times more likely to have long-term symptoms than those who presen…	N/A	N/A	N/A	N/A	both severe and asymptomatic were included
Gupta 2022	N/A	373 w/ neuro involvement; 1 w. memory dificulties and agitation; 306 w/ difficulty concentrationg, 234 w/ memory problems, 204 w/ every day task challenges, 410 with fatigue	To review the empirical evidence regarding neuropsychaitric illness (Long COVID) in children and adolescents post-severe acute respiratory coronavirus infection	Systematic review	33% of pts in US based study with neurologic or psychiatric symptoms (including: OCD symptoms, emotional lability, facial motor tics, guttural tics, aggressiveness, irritability, inattentiveness, inappetence and lack of attention); prolonged HAs, difficulty concentrating, brain fog, memory loss; GBS, encephalopathy, demyelination of CNS, stroke, and acute fulminant edema	6 months for some	N/A	N/A	N/A	some with severe COVID-19 disease
Fashina 2022 (poster abstract extracted from COVIDENCE, J. PIDS paper 2023 publication also added)	High	37	Explore the clinical spectrum and out-comes of children and adolescents diagnosed with PASC within a large healthcare system	Cross sectional study	fatigue, dyspnea, HAs, anosmia, chest pain, dizziness/lightheadedness, brain fog, sleep disturbance, loss of appetite, recurrent fever, abd pain, palpitations, myalgias	N/A	N/A	N/A	atopy (32%), asthma (22%), obesity (12%); 28% w/ no past medical history	88% w/ mild illness, 12% w/hospitalization
Ebell 2022	High	14	To determine the prevalence of previous infection, risk factors for infection, and the prevalence of persistent symptoms following infection among university students	Cross sectional study	fatigue, exertional dyspnea, MSK pain, brain fog, anxiety	surveyed patinets up to 2 months	N/A	N/A	N/A	fever, cough, dyspnea, fatigue
Drogalis-Kim 2022	High	9	To highlight the phenomenon of dysautonomia after acute SARS-CoV-2 infection and its response to therapy	Case series	daily dizziness, lightheadedness, unsteadiness with positional changes, fatigue, headaches, difficulty concentrating, dyspnea on exertion, nausea/vomiting/depressed appetite, anxiety	N/A	Orthostatic hypotension testing (Active Standing Test), EKG (all normal), cardiac monitor, cardio-pulm exercise testing, +/- laboratory testing	Non-pharmacologic therapy: 1. 2.5-3L of water per day 2. 8-10g sodium per day 3. compression garments 4. improved sleep hygiene 5. daily aerobic exercise regimen (can start with recumbent or semi-recumbent if extremely symptomatic 6. lower extremity strengthening exercises; Pharmacologic therapy: for POTS: fludrocortisone, atenolol, midodrine; Other: CBT for orthostatic intolerance , acupuncture	3 pts w with past medical history of anxiety; 1 with occasional dizziness prior to COVID, 1 with asthma	All experienced mild acute symptoms; 6 w/ fever, 5 with URI sxs, 1 w/ GI sxs, 5 w/ anosmia or anguesia
Brackel 2022	N/A	431	To assess the currently available pediatric international long-COVID care programs and explore the characteristics of their patient cohorts	Cohort study	fatigue, headaches, concentration difficulties, dyspnea and sleep disturbances. 5-37% of patients had severe limitations in daily life	some patients suffered from complaints for more than twelve weeks	N/A	N/A	most commonly atopic syndrome, asthma and prematurity	Most patients (90-100%) suffered from asymptomatic or mild acute COVID-19
Bhargava 2021	High	64	Characterize symptoms onset, symptoms, and duration of symptoms in pediatric PASC from NJ clinic	Cohort study	55.6% experienced fatigue, 50% experienced shortness of breath or cough, 50% experienced brain fog, 33% chest pain and 44.4% experienced anxiety and/or depression	at least 4 weeks	N/A	N/A	N/A	N/A
Barmherzig 2021	N/A	17	Describe headaches in pediatric patients following COVID-19	Case series	Moderate to severe daily headaches(frontal or holocephalic- 94% (16/17), fatigue, decreased exercise tolerance, myalgias, cognitive complaints, dizziness, altered smell, emotional changes, poor sleep, and GI symptoms	up to 6 months	Neuroimaging following infection (n = 4), all had normal studies or chronic findings unrelated to COVID-19.	All patients tried anti-inflammatory drugs (NSAIDs) without benefit. Other treatments offered following initial presentation included oral steroids (n = 3), peripheral nerve blocks (n = 3), and Emergency Room or inpatient migraine treatments such as intravenous ketorolac,metoclopramide and methylprednisolone (n = 5). Nerve blocks were not associated with meaningful benefit in all three patients w…	Background history of episodic headaches preceding COVID infection was present in 83.3% (15/17) of included patients	Headache
Chou 2022	High	N/A	Assess whether SARS-CoV-2 is an asthma trigger resulting in poor asthma control	Cross sectional study	asthma symptoms	N/A	N/A	N/A	Asthma	N/A
Rao 2024	N/A	N/A	To identify diagnosed symptoms, health conditions and medications in children with PASC.	Cohort study	loss of taste or smell, myocarditis, chest pain, hair loss, abnormal liver enzymes, skin rashes, fatigue, maliase, fever and chills, GI issues, disorders of teeth or gingiva, anxiety	N/A	N/A	N/A	N/A	N/A
Enner 2022	Moderate	47-- all with MISC related PASC	describe long term sequelae of MISC	Cohort study	neurologic symptoms, psychiatric symptoms, sleep disturbances,	N/A	N/A	N/A	N/A	all hospitalized for MIS-C
Messiah 2022	High	111 (11 from MISC Cohort and 110 from non-MISC Cohort)	Comparison of Long-Term Complications of COVID-19 Illness among a Diverse Sample of Children by MIS-C Status	Cross sectional study	Neurologic symptoms, seizure, headaches, attention difficulty, sleep symptoms, mood/ behavioral changes	N/A	N/A	N/A	N/A	84% of patients were hospitalized with acute COVID-19 illness
Delagu et al 2024*	N/A	56	Describe autonomic dysfunction in pediatric PASC patients	case control	pediatric patients with long COVID had significant changes in HRV variables compared to healthy controls: significantly lower r-MSSD (root mean square of successive RR interval differences, 47.4 ± 16.9 versus 60.4 ± 29.1, p = 0.02), significant higher values VLF (very low frequency, 2077.8 ± 1023.3 versus 494.3 ± 1015.5 ms, p = 0.000), LF (low frequency, 1340.3 ± 635.6 versus 354.6 ± 816.8 ms, p …		important because it describes Holter EKG monitoring and echos done to all pedi patients in their cohort. Found abnormalities	N/A	N/A	N/A
Baldi et al 2024*	N/A	61	Describes cardiopulomonary exercise testing in pedi PASC patients	case control	Children with LC have a reduced VO2 peak (Oxygen uptake at peak of exercise), abnormal cardiovascular efficiency (VO2/HR% pred), pathological VE/VCO slope (indicative of the possible presence of ventilatory inefficiency/pulmonary vascular commitment if higher than 30), and abnormally reduced slope of VO2 work (indicative of muscle deconditioning).		LC patients who presented mostly cardiorespiratory symptoms had a corresponding pattern of functional limitation at CPET characterized by signs of cardiogenic inefficiency and possible pulmonary vascular involvement; on the other hand, those who mostly presented asthenia (100%) and musculoskeletal symptoms (86%) presented a corresponding CPET pattern suggestive of signs of muscle deconditioning a…	N/A	N/A	N/A
Buonsenso et al 2022*	N/A	51			some children with Long COVID show an abnormal switch from innate to adaptive immune responses, documented by the low representation of effector T cells and of IgD- B cells.			N/A	N/A	N/A
*added into discussion per reviewer comments
